# Supplementary material for: TLR4/CD14/MD2 Revealed as the Limited Toll-like Receptor Complex for Chlamydia trachomatis-Induced NF-κB Signaling
Source: Microorganisms. 2022 Dec 15;10(12):2489. doi: 10.3390/microorganisms10122489 (PMC9783372; doi:10.3390/microorganisms10122489)
Supplement: Supplementary file 1 [file microorganisms-10-02489-s001.zip]

Archive with 1 entries (1 files):
- microorganisms-2048442-supplementary.pdf
